# Supplementary material for: Substituent Effects in Tetrel Bonds Involving Aromatic Silane Derivatives: An ab initio Study
Source: Molecules. 2023 Mar 5;28(5):2385. doi: 10.3390/molecules28052385 (PMC10004842; doi:10.3390/molecules28052385)
Supplement: Supplementary file 1 [file molecules-28-02385-s001.zip]

Archive with 1 entries (1 files):
- molecules-2258691-supplementary.pdf
